# Supplementary material for: Risk, Reliability and Resilience: Phytolith Evidence for Alternative ‘Neolithization’ Pathways at Kharaneh IV in the Azraq Basin, Jordan
Source: PLoS One. 2016 Oct 19;11(10):e0164081. doi: 10.1371/journal.pone.0164081 (PMC5070832; doi:10.1371/journal.pone.0164081)
Supplement: S1 Table — Values represent number of phytoliths per gram of sediment (n per gm). (XLSX) [file pone.0164081.s001.xlsx]

## Sheet: PLOS ONE Data ed
Lab ID:	1B.14.1	1B.13.1	1B.12.1	1B.11.1	1B.1.1	1B.18.1	1B.17.1	1B.15.1	1B.2.1	1B.5.1	1B.6.1	1B.4.1	1B.16.1	1B.3.1	1A.9.2	1A.26.1	1A.27.1	1A.10.1	1A.29.1	1A.30.1	1A.31.1	1A.32.1	1A.15.2	1A.18.1	1A.28.1	1A.13.1	1A.11.1	1A.12.1	1A.16.1	1A.14.1	1A.17.1
	n per gm	n per gm	n per gm	n per gm	n per gm	n per gm	n per gm	n per gm	n per gm	n per gm	n per gm	n per gm	n per gm	n per gm	n per gm	n per gm	n per gm	n per gm	n per gm	n per gm	n per gm	n per gm	n per gm	n per gm	n per gm	n per gm	n per gm	n per gm	n per gm	n per gm	n per gm
Hairs	0	3086.04	3562.4	7009.62	0	0	0	0	1029.36	0	0	2409.19	2397.9	1665.97	1660.35	617.851	943.409	6034.76	2483.06	1541.6	0	0	1754.24	1433.15	0	1944.44	3191.22	3865.78	2425.88	9572.62	5306.17
Psilate long-cell	92664.6	141958	119934	276880	68659.2	218117	149688	245263	99848	46100.1	68982.7	142142	203821	196584	49146.3	64874.4	86793.6	137794	238374	215824	136740	107100	81864.4	145465	32369.4	134166	94140.9	148833	206200	152364	179083
Echinate long-cell	37507.1	16973.2	10687.2	17524	1420.54	23522.4	14968.8	12111.7	10293.6	0	2653.18	8432.18	40764.3	11661.8	996.21	2471.41	4717.04	6034.76	9932.25	7708	7596.69	3418.07	3508.47	7165.76	2538.77	6805.53	531.87	3865.78	15768.2	10370.3	22551.2
Bulliform	165473	38575.5	77185.2	252346	17519.9	143273	91951.4	224067	33968.9	10866.4	19014.5	43365.5	76732.7	34985.4	11954.5	17299.8	29245.7	19110.1	44695.1	21582.4	39249.6	37598.8	11694.9	22930.4	10789.8	68055.3	28189.1	21261.8	48517.6	37492.8	46429
Bilobes	1103.15	24688.3	16624.5	21028.9	4261.61	4276.81	0	21195.5	2058.72	987.859	884.394	3613.79	2397.9	8329.85	664.14	1853.55	1886.82	0	7449.19	1541.6	3798.34	5696.79	4093.22	2149.73	952.04	3888.87	1063.74	1932.89	6064.7	7179.47	5306.17
Polylobes	0	0	0	0	0	0	0	0	0	0	0	0	0	0	1328.28	1235.7	0	1005.79	2483.06	0	0	0	0	0	634.693	0	0	0	0	797.719	0
Rondels	108109	151216	96184.7	438101	33145.8	252332	201010	311877	116318	20415.7	38471.1	126483	280554	159933	29554.2	64256.5	95284.3	54312.8	270654	169576	158264	148117	64906.8	44427.7	47919.4	96249.6	18615.4	53154.5	83692.9	76581	98164.2
Saddles	6618.9	12344.1	28499.2	31543.3	1420.54	42768.1	12830.4	57530.7	4117.44	3951.43	5306.37	20478.2	9591.59	43315.2	664.14	1853.55	5660.45	9052.14	2483.06	1541.6	0	2278.72	8771.19	1433.15	0	4861.09	1595.61	2899.33	1212.94	8774.9	0
Cross sc	0	0	2374.93	3504.81	473.512	0	2138.4	0	0	329.286	0	0	0	1665.97	0	0	943.409	2011.59	0	0	0	0	1169.49	716.576	0	0	0	1932.89	0	0	0
Parkland Grasses
Dendritic long-cell	0	0	8312.26	28038.5	0	0	2138.4	45419	11323	2305	3095.38	10841.4	14387.4	29987.5	4981.05	0	1886.82	15086.9	0	0	1266.11	1139.36	1169.49	4299.46	0	19444.4	6382.44	24161.1	3638.82	3190.87	3979.63
Papillae	0	0	3562.4	3504.81	473.512	0	0	0	3088.08	329.286	442.197	0	0	4997.91	0	0	0	0	0	3083.2	1266.11	0	1169.49	1433.15	0	0	0	1932.89	0	1595.44	3979.63
Wild Grass Husks (MC)	0	0	4728.84	1071.26	762.493	6415.21	2138.4	2348.19	807.537	207.614	238.5	1403	0	3415.24	249.961	0	0	362.381	1310.5	0	2532.23	0	206.739	0	0	1620.36	1614.32	8103.02	0	1613.36	2231
Wetland
Keystone Bulliform	90458.3	9258.11	5937.33	3504.81	7102.68	104782	34214.5	9083.8	14411	2963.58	9286.14	9636.78	40764.3	23323.6	1992.42	12357	4717.04	13075.3	37245.9	16957.6	12661.1	10254.2	12864.4	15048.1	6346.93	7777.75	1063.74	3865.78	8490.58	6381.75	27857.4
Cones	23166.2	61720.7	0	3504.81	0	70567.3	70567.3	0	0	987.859	0	0	62345.4	0	332.07	4324.96	29245.7	0	91873.3	61664	24056.2	29623.3	1169.49	0	18406.1	972.218	1063.74	0	0	1595.44	0
Cones (MC)	2206.3	24688.3	2837.31	642.759	0	94089.8	25660.8	782.731	807.537	2076.14	1908	7015.01	79130.6	4553.65	0	5766.61	9393.94	0	6552.52	58580.8	36717.3	27808.1	206.739	1828	3204.64	648.145	230.618	953.296	5336.94	645.345	5577.51
Phragmites Culm (MC)	275.788	3086.04	945.769	428.506	0	4276.81	1069.2	0	0	0	238.5	701.501	0	569.207	0	0	0	0	0	0	2532.23	926.935	68.9128	365.6	0	0	0	0	485.176	645.345	1115.5
Phragmites Leaf (MC)	0	0	0	0	0	0	0	0	0	0	0	0	0	0	0	0	0	0	0	0	0	926.935	0	0	0	0	0	0	0	0	0
Juncus-type (MC)	0	0	1891.54	428.506	0	0	0	782.731	0	0	0	0	0	0	62.4902	0	0	0	0	0	0	0	68.9128	0	0	0	0	476.648	0	322.673	0
Stacked Bulliform (MC)	9100.99	10801.1	20806.9	5784.83	6354.11	36352.9	16038	15654.6	5383.58	4152.29	1908	3507.5	4795.8	4553.65	312.451	4530.91	2890.44	0	10484	9249.6	5064.46	3707.74	1653.91	4387.2	986.042	10370.3	5073.59	2383.24	5822.11	3872.07	16732.5
Stacked Keystone Bulliform (MC)	0	0	2837.31	214.253	254.164	0	0	782.731	269.179	415.229	715.499	4209	0	1707.62	62.4902	0	0	0	0	0	0	0	68.9128	0	0	648.145	0	0	1455.53	645.345	0
Woodland
Smooth Spheroid	0	0	0	0	0	0	0	0	0	0	0	0	0	0	0	2471.41	0	0	4966.12	0	0	0	0	1433.15	2856.12	0	0	0	1212.94	0	2653.09
Blocks	3309.45	9258.11	0	0	0	12830.4	8553.61	0	0	0	0	0	11989.5	0	0	1853.55	3773.63	0	29796.7	12332.8	18991.7	12532.9	0	0	1904.08	0	0	0	0	1595.44	0
Honeycomb	0	0	0	0	947.023	0	0	0	1029.36	0	0	2409.19	0	0	0	0	0	0	0	0	0	0	2338.98	716.576	317.347	0	0	0	0	1595.44	0
Platelets (sheet)	1103.15	3086.04	1187.47	0	2841.07	29937.7	6415.21	0	7205.52	2305	2210.99	9636.78	14387.4	8329.85	5313.12	9885.62	8490.68	9052.14	22347.6	16957.6	7596.69	6836.15	10525.4	5016.03	2221.43	0	3723.09	966.445	10916.5	1595.44	10612.3
Single Polyhedron	0	0	0	0	1894.05	0	0	0	0	0	0	1204.6	0	0	0	0	0	0	0	0	0	0	0	0	317.347	0	0	0	0	0	0
Polyhedron (MC)	0	0	0	0	0	0	0	0	0	622.843	0	701.501	0	0	0	0	0	0	0	0	0	0	0	365.6	0	0	0	0	0	0	0
Scalloped	0	0	1187.47	3504.81	0	0	0	0	0	0	0	0	0	0	0	0	0	0	0	0	0	0	0	1433.15	0	0	0	0	1212.94	0	0
Tracheids	0	0	0	214.253	1420.54	0	0	0	2058.72	207.614	0	1204.6	0	3331.94	0	0	0	2011.59	0	0	0	0	0	0	0	0	0	9664.45	1212.94	0	0
Indet dicots	1103.15	10801.1	0	0	0	4276.81	1069.2	782.731	1029.36	3292.86	2210.99	4818.39	4795.8	6663.88	519.54	3089.26	0	7043.02	4966.12	0	5064.46	4557.43	3646.3	2149.73	1586.73	972.218	1063.74	0	4609.17	6874.72	1326.54
Parkland Grasses	0	0	16603.5	32614.6	1236	6415.21	4276.81	47767.2	15218.6	2841.9	3776.08	12244.4	14387.4	38400.6	5231.01	0	1886.82	15449.3	1310.5	3083.2	5064.46	1139.36	2545.72	5732.61	0	21064.7	7996.76	34197	3638.82	6399.67	10190.3
Wetland	125208	109554	35256.2	14508.5	13710.9	310069	147550	27086.6	20871.3	10595.1	14056.1	25069.8	187036	34707.7	2761.92	26979.5	46247.1	13075.3	146156	146452	81031.3	73247.2	16101.3	21628.9	28943.7	20416.6	7431.69	7678.96	21590.3	14108	51282.9
Woodland	5515.75	23145.3	2374.93	3719.06	7102.68	47044.9	16038	782.731	11323	6428.32	4421.97	19975.1	31172.7	18325.7	5832.66	17299.8	12264.3	18106.7	62076.5	29290.4	31652.9	23926.5	16510.7	11114.2	9203.06	972.218	4786.83	10630.9	19164.5	11661	14592
Dicot Leaves	1103.15	3086.04	2374.93	3719.06	7102.68	29937.7	6415.21	0	10293.6	3135.46	2210.99	15156.7	14387.4	11661.8	5313.12	9885.62	8490.68	11063.7	22347.6	16957.6	7596.69	6836.15	12864.4	7531.36	2856.12	0	3723.09	10630.9	13342.3	3190.87	10612.3
Dicot Wood	3309.45	9258.11	0	0	0	12830.4	8553.61	0	0	0	0	0	11989.5	0	0	4324.96	3773.63	0	34762.9	12332.8	18991.7	12532.9	0	1433.15	4760.2	0	0	0	1212.94	1595.44	2653.09
MC=Multi-cell
